# Supplementary material for: Optimized Animal Models for the Genetic Evaluation of Conformation Traits, Milking Ease, and Milking Temperament in Dairy Gir Cattle
Source: Animals (Basel). 2026 Jan 23;16(3):363. doi: 10.3390/ani16030363 (PMC12897387; doi:10.3390/ani16030363)
Supplement: Supplementary file 1 [file animals-16-00363-s001.zip]

Archive with 1 entries (1 files):
- animals-4051209-supplementary.pdf
